# Supplementary material for: Individual differences in functional brain connectivity predict temporal discounting preference in the transition to adolescence
Source: Dev Cogn Neurosci. 2018 Jul 30;34:101–13. doi: 10.1016/j.dcn.2018.07.003 (PMC6969312; doi:10.1016/j.dcn.2018.07.003)
Supplement: Supplementary file 2 [file mmc2.xlsx]

## Sheet: Sheet1
Supplementary Table 3.
Longitudinal sample
			No covariate model							IQ covariate model								Puberty covariate model								Race covariate model
Connection	Networks	Best Fit Model	LR test#	AIC diff.	Intercept (SE)	Linear age Estimate (SE)	Quadratic age Estimate (SE)	Connectivity Estimate (SE)	Quadratic age x Connectivity (SE)	LR test*	AIC diff.	Intercept (SE)	IQ Estimate (SE)	Linear age Estimate (SE)	Quadratic age Estimate (SE)	Connectivity Estimate (SE)	Quadratic age x Connectivity (SE)	LR test*	AIC diff.	Intercept (SE)	Puberty Estimate (SE)	Linear age Estimate (SE)	Quadratic age Estimate (SE)	Connectivity Estimate (SE)	Quadratic age x Connectivity (SE)	LR test*	AIC diff.	Intercept (SE)	Race Estimate (SE)	Linear age Estimate (SE)	Quadratic age Estimate (SE)	Connectivity Estimate (SE)	Quadratic age x Connectivity (SE)
Left dlPFC – Right dACC	Control – Control	main effect	X2(1) = 7.13,	5.13	0.59 (0.03)	0.05 (0.01)	-0.01 (0.01)	0.26 (0.1)	-	X2(1) = 1.168,	-0.832	0.35 (0.22)	0.00 (0.00)	0.05 (0.01)	-0.01 (0.01)	0.26 (0.1)	-	X2(1) = 0.0164,	-1.9836	0.56 (0.08)	-0.01 (0.05)	0.03 (0.02)	-0.01 (0.01)	0.33 (0.14)	-	X2(1) = 0.5404,	-1.459	0.68 (0.10)	-0.02 (0.02)	0.05 (0.01)	-0.01 (0.01)	0.37 (0.12)	-
			p = 0.0076							p = 0.2798								p = 0.8982								p = 0.4623
Left dlPFC – Right dlPFC	Control – Control	main effect	X2(1) = 8.68,	6.68	0.4 (0.06)	0.05 (0.01)	-0.01 (0.01)	0.36 (0.12)	-	X2(1) = 0.8335,	-1.166	0.20 (0.22)	0.00 (0.00)	0.05 (0.01)	-0.01 (0.01)	0.35 (0.12)	-	X2(1) = 0.3024,	-1.6977	0.44 (0.10)	-0.03 (0.05)	0.04 (0.02)	-0.01 (0.01)	0.25 (0.16)	-	X2(1) = 1.0205,	-0.979	0.46 (0.09)	-0.08 (0.08)	0.05 (0.01)	-0.01 (0.01)	0.38 (0.14)	-
			p = 0.0032							p = 0.3613								p = 0.5824								p = 0.3124
Left Superior Frontal Cortex – Right Superior Frontal Cortex	Control – Control	main effect	X2(1) = 8.95,	6.95	0.36 (0.07)	0.05 (0.01)	-0.01 (0.01)	0.37 (0.12)	-	X2(1) = 1.1875,	-0.8125	0.14 (0.22)	0.00 (0.00)	0.05 (0.01)	-0.01 (0.01)	0.37 (0.12)	-	X2(1) = 0.3744,	-1.6256	0.37 (0.11)	-0.03 (0.05)	0.04 (0.02)	-0.01 (0.01)	0.36 (0.17)	-	X2(1) = 0.9466,	-1.053	0.41 (0.10)	0.08 (0.08)	0.05 (0.01)	-0.01 (0.01)	0.41 (0.15)	-
			p = 0.0028							p = 0.2758								p = 0.5406								p = 0.3306
Right Pallidum – Right PCC	Valuation – Valuation	main effect	X2(1) = 8.27,	6.27	0.56 (0.03)	0.05 (0.01)	-0.01 (0.01)	-0.34 (0.11)	-	X2(1) = 1.2035,	-0.7965	0.31 (0.23)	0.00 (0.00)	0.05 (0.01)	-0.01 (0.01)	-0.34 (0.11)	-	X2(1) = 0.2705,	-1.7296	0.56 (0.08)	-0.03 (0.05)	0.04 (0.02)	-0.01 (0.01)	-0.38 (0.18)	-	X2(1) = 1.3195,	-0.6804	0.65 (0.08)	-0.10 (0.08)	0.06 (0.01)	-0.02 (0.01)	-0.52 (0.14)	-
			p = 0.004							p = 0.2726								p = 0.603								p = 0.2507
Right Pallidum – Left PCC	Valuation –Valuation	main effect	X2(1) = 8.74,	6.74	0.54 (0.03)	0.05 (0.01)	-0.01 (0.01)	-0.38 (0.12)	-	X2(1) = 1.17,	-0.83	0.30 (0.22)	0.00 (0.00)	0.05 (0.01)	-0.01 (0.01)	-0.38 (0.12)	-	X2(1) = 0.212,	-1.7878	0.53 (0.08)	-0.02 (0.05)	0.03 (0.02)	-0.01 (0.01)	-0.28 (0.17)	-	X2(1) = 1.16,	-1.837	0.62 (0.08)	-0.09 (0.09)	0.05 (0.01)	-0.01 (0.01)	-0.39 (0.15)	-
			p = 0.0031							p = 0.2788								p = 0.645								p = 0.2809
Right mOFC – Left Amygdala	Valuation – Valuation	quadratic interaction	X2(2) = 9.97,	5.97	0.59 (0.04)	0.04 (0.01)	-0.02 (0.01)	-0.23 (0.15)	0.09 (0.03)	X2(1) = 1.95,	-0.0463	0.27 (0.23)	0.00 (0.00)	0.04 (0.01)	-0.02 (0.01)	-0.27 (0.15)	0.09 (0.03)	X2(1) = 0.2476,	-1.7524	0.53 (0.09)	-0.03 (0.05)	0.03 (0.02)	-0.01 (0.01)	-0.03 (0.22)	0.06 (0.04)	X2(1) = 0.3323,	-1.668	0.61 (0.08)	-0.05 (0.09)	0.04 (0.01)	-0.02 (0.01)	-0.14 (0.19)	0.08 (0.03)
			p = 0.0069							p = 0.1622								p = 0.6188								p = 0.5643
Left dlPFC – Right PCC	Control – Valuation	quadratic interaction	X2(2) = 11.44,	7.44	0.54 (0.03)	0.06 (0.01)	-0.01 (0.01)	-0.08 (0.11)	0.1 (0.03)	X2(1) = 0.6756,	-1.3245	0.36 (0.23)	0.00 (0.00)	0.06 (0.01)	-0.01 (0.01)	-0.08 (0.11)	0.1 (0.03)	X2(1) = 0.0462,	-1.9538	0.46 (0.09)	0.01 (0.05)	0.04 (0.02)	0.01 (0.01)	-0.15 (0.16)	0.11 (0.03)	X2(1) = 1.01,	-0.991	0.62 (0.08)	-0.09 (0.08)	0.07 (0.02)	-0.01 (0.01)	-0.06 (0.13)	0.1 (0.03)
			p = 0.0033							p = 0.4111								p = 0.8299								p = 0.315
Left Superior Frontal Cortex – Right PCC	Control – Valuation	quadratic interaction	X2(2) = 9.9,	5.9	0.55 (0.03)	0.06 (0.01)	-0.01 (0.01)	-0.2 (0.12)	0.1 (0.03)	X2(1) = 0.7686,	-1.2314	0.35 (0.23)	0.00 (0.00)	0.06 (0.01)	-0.01 (0.01)	-0.19 (0.12)	0.09 (0.03)	X2(1) = 0.01,	-1.9873	0.49 (0.08)	-0.01 (0.05)	0.05 (0.02)	-0.01 (0.01)	-0.16 (0.14)	0.12 (0.03)	X2(1) = 1.0311,	-0.969	0.63 (0.08)	-0.09 (0.08)	0.07 (0.02)	-0.02 (0.01)	-0.24 (0.14)	0.12 (0.03)
			p = 0.0071							p = 0.3806								p = 0.9104								p = 0.3099
Left mOFC – Right vlPFC	Valuation – Control	main effect	X2(1) = 7.13,	5.13	0.51 (0.04)	0.04 (0.01)	-0.01 (0.01)	0.27 (0.1)	-	X2(1) = 0.902,	-1.098	0.30 (0.22)	0.00 (0.00)	0.04 (0.01)	-0.01 (0.01)	0.27 (0.1)	-	X2(1) = 0.2411,	-1.7589	0.48 (0.09)	-0.03 (0.05)	0.03 (0.02)	-0.01 (0.01)	0.31 (0.16)	-	X2(1) = 0.7356,	-1.143	0.57 (0.08)	-0.08 (0.08)	0.05 (0.01)	-0.01 (0.01)	0.35 (0.12)	-
			p = 0.0076							p = 0.3422								p = 0.6234								p = 0.3545
# : LR test compared best fitting model with Age-only model
* : LR test compared covariate model with the best fitting model identified in the "No covariate model"
Cross-sectional sample
			No covariate model					IQ covariate model						Puberty covariate model						Race covariate model
Connection	Networks	Best Fit Model	F test	adj R Sq	Intercept (SE)	Linear age (SE)	Connectivity (SE)	F test	adj R Sq	Intercept (SE)	IQ Estimate (SE)	Linear age (SE)	Connectivity (SE)	F test	adj R Sq	Intercept (SE)	Puberty Estimate (SE)	Linear age (SE)	Connectivity (SE)	F test	adj R Sq	Intercept (SE)	Race Estimate (SE)	Linear age (SE)	Connectivity (SE)
Left dlPFC – Right dACC	Control – Control	main effect	F(2,81) = 5.13,	0.09	0.51 (0.04)	0.05 (0.02)	0.3 (0.13)	F(3,80) = 6.61,	0.17	-0.21 (0.25)	0.01 (0.00)	0.05 (0.02)	0.31 (0.12)	F(3,22) = 2.30,	0.13	0.40 (0.13)	-0.06 (0.07)	0.11 (0.05)	-0.64 (0.37)	F(3,36) = 2.771,	0.12	0.43 (0.08)	0.07 (0.09)	0.07 (0.03)	0.10 (0.22)
			p = 0.0203					p = 0.01						p = 0.10						p = 0.648
Left dlPFC – Right dlPFC	Control – Control	main effect	F(2,81) = 4.99,	0.09	0.28 (0.08)	0.05 (0.02)	0.42 (0.18)	F(3,80) = 5.63,	0.14	-0.31 (0.25)	0.01 (0.00)	0.05 (0.02)	0.35 (0.18)	F(3,22) = 1.65,	0.07	0.29 (0.19)	-0.01 (0.06)	0.07 (0.05)	0.40 (0.36)	F(3,36) = 4.52,	0.21	0.19 (0.13)	0.09 (0.09)	0.08 (0.02)	0.52 (0.25)
			p = 0.0233					p = 0.05						p = 0.269						p = 0.041
Left Superior Frontal Cortex – Right Superior Frontal Cortex	Control – Control	main effect	F(2,81) = 4.92,	0.09	0.25 (0.1)	0.05 (0.02)	0.40 (0.18)	F(3,80) = 6.83,	0.17	-0.53 (0.27)	0.01 (0.00)	0.05 (0.02)	0.44 (0.17)	F(3,22) = 1.17,	0.02	0.42 (0.26)	-0.01 (0.07)	0.07 (0.05)	0.07 (0.35)	F(3,36) = 2.78,	0.12	0.34 (0.16)	0.07 (0.09)	0.07 (0.03)	0.13 (0.27)
			p = 0.025					p = 0.01						p = 0.856						p = 0.639
Right Pallidum – Right PCC	Valuation – Valuation	main effect	F(2,81) = 6.21,	0.11	0.46 (0.03)	0.04 (0.02)	-0.53 (0.19)	F(3,80) = 7.40,	0.19	-0.25 (0.24)	0.01 (0.00)	0.04 (0.02)	-0.53 (0.19)	F(3,22) = 4.20,	0.28	0.63 (0.13)	-0.09 (0.06)	0.12 (0.04)	-0.95 (0.34)	F(3,36) = 4.45,	0.21	0.39 (0.07)	0.09 (0.09)	0.06 (0.02)	-0.54 (0.26)
			p = 0.007					p = 0.005						p = 0.01						p = 0.045
Right Pallidum – Left PCC	Valuation – Valuation	main effect	F(2,81) = 6.72,	0.12	0.45 (0.03)	0.05 (0.02)	-0.58 (0.2)	F(3,80) = 7.76,	0.1963	-0.25 (0.24)	0.01 (0.00)	0.04 (0.02)	-0.57 (0.19)	F(3,22) = 2.69,	0.17	0.51 (0.12)	-0.05 (0.06)	0.10 (0.05)	-0.68 (0.34)	F(3,36) = 3.48,	0.16	0.39 (0.08)	0.09 (0.09)	0.07 (0.03)	-0.37 (0.26)
			p = 0.0043					p = 0.003						p = 0.06						p = 0.172
Right mOFC – Left Amygdala	Valuation – Valuation	main effect	F(2,81) = 4.62,	0.08	0.47 (0.03)	0.05 (0.02)	-0.27 (0.12)	F(3,80) = 5.78,	0.15	-0.20 (0.03)	0.01 (0.00)	0.04 (0.02)	-0.24 (0.12)	F(3,22) = 2.12,	0.12	0.45 (0.12)	-0.00 (0.06)	0.06 (0.05)	-0.30 (0.19)	F(3,36) = 3.43,	0.16	0.43 (0.08)	0.05 (0.09)	0.07 (0.03)	-0.22 (0.16)
			p = 0.0342					p = 0.044						p = 0.1267						p = 0.027
Left dlPFC – Right PCC	Control – Valuation	main effect	F(2,81) = 4.4,	0.08	0.48 (0.03)	0.05 (0.02)	0.28 (0.14)	F(3,80) = 6.72,	0.17	-0.30 (0.25)	0.01 (0.00)	0.05 (0.02)	0.34 (0.13)	F(3,22) = 1.21,	0.02	0.46 (0.13)	-0.01 (0.06)	0.07 (0.05)	0.12 (0.31)	F(3,36) = 2.79,	0.12	0.42 (0.08)	0.06 (0.09)	0.07 (0.03)	0.11 (0.21)
			p = 0.043					p = 0.012						p = 0.709						p = 0.621
Left Superior Frontal Cortex – Right PCC	Control – Valuation	coi only	F(1,82) = 6.18,	0.06	0.44 (0.03)	-	0.37 (0.15)	F(2,81) = 7.74,	0.14	-0.29 (0.25)	0.01 (0.00)	-	0.37 (0.14)	F(2,23) = 0.58,	-0.03	0.34 (0.11)	0.05 (0.05)	-	-0.08 (0.34)	F(2,37) = 0.21,	-0.04	0.41 (0.09)	0.06 (0.10)	-	-0.06 (0.27)
			p = 0.015					p = 0.011						p = 0.822						p = 0.826
Left mOFC – Right vlPFC	Valuation – Control	coi only	F(1,82) = 6.27,	0.06	0.41 (0.03)	-	0.35 (0.14)	F(2,81) = 8.00,	0.14	-0.34 (0.25)	0.01 (0.00)	-	0.36 (0.13)	F(2,23) = 0.56,	-0.04	0.34 (0.11)	0.05 (0.05)	-	-0.03 (0.26)	F(2,37) = 0.27,	-0.04	0.40 (0.09)	0.05 (0.10)	-	0.08 (0.21)
			p = 0.0142					p = 0.009						p = 0.91						p = 0.698
