# Supplementary material for: Individual differences in functional brain connectivity predict temporal discounting preference in the transition to adolescence
Source: Dev Cogn Neurosci. 2018 Jul 30;34:101–13. doi: 10.1016/j.dcn.2018.07.003 (PMC6969312; doi:10.1016/j.dcn.2018.07.003)
Supplement: Supplementary file 3 [file mmc3.xlsx]

## Sheet: Sheet1
L_posteriorcingulate_PALLIDUM_RIGHT
	Model	df	AIC	BIC	logLik	Test	L.Ratio	p-value
nullcormodel	1	3	-178.531	-168.336	92.2653
lincormodel	2	4	-179.181	-165.589	93.5907	1 vs 2	2.65092	0.1035
quadcormodel	3	5	-177.183	-160.192	93.5913	2 vs 3	0.0011399	0.9731
cubcormodel	4	6	-175.778	-155.389	93.8892	3 vs 4	0.595687	0.4402
L_caudalmiddlefrontal_R_caudalanteriorcingulate
	Model	df	AIC	BIC	logLik	Test	L.Ratio	p-value
nullcormodel	1	3	-25.5607	-15.3662	15.7803
lincormodel	2	4	-27.0348	-13.4422	17.5174	1 vs 2	3.47416	0.0623
quadcormodel	3	5	-25.2201	-8.22928	17.61	2 vs 3	0.185275	0.6669
cubcormodel	4	6	-23.4957	-3.1067	17.7478	3 vs 4	0.27559	0.5996
L_caudalmiddlefrontal_R_caudalmiddlefrontal
	Model	df	AIC	BIC	logLik	Test	L.Ratio	p-value
nullcormodel	1	3	-148.588	-138.394	77.2941
lincormodel	2	4	-150.062	-136.469	79.031	1 vs 2	3.47383	0.0623
quadcormodel	3	5	-148.116	-131.125	79.0579	2 vs 3	0.053789	0.8166
cubcormodel	4	6	-148.371	-127.982	80.1855	3 vs 4	2.25523	0.1332
AMYGDALA_LEFT_R_medialorbitofrontal
	Model	df	AIC	BIC	logLik	Test	L.Ratio	p-value
nullcormodel	1	3	-51.7385	-41.544	28.8692
lincormodel	2	4	-50.6938	-37.1011	29.3469	1 vs 2	0.955321	0.3284
quadcormodel	3	5	-49.0414	-32.0506	29.5207	2 vs 3	0.347627	0.5555
cubcormodel	4	6	-47.0717	-26.6827	29.5358	3 vs 4	0.0302361	0.862
L_medialorbitofrontal_R_parsorbitalis
	Model	df	AIC	BIC	logLik	Test	L.Ratio	p-value
nullcormodel	1	3	-63.9944	-53.7999	34.9972
lincormodel	2	4	-63.4329	-49.8402	35.7164	1 vs 2	1.43844	0.2304
quadcormodel	3	5	-61.8307	-44.8399	35.9154	2 vs 3	0.397881	0.5282
cubcormodel	4	6	-59.9748	-39.5859	35.9874	3 vs 4	0.144091	0.7042
PALLIDUM_RIGHT_R_posteriorcingulate
	Model	df	AIC	BIC	logLik	Test	L.Ratio	p-value
nullcormodel	1	3	-141.587	-131.393	73.7937
lincormodel	2	4	-143.094	-129.502	75.5471	1 vs 2	3.50683	0.0611
quadcormodel	3	5	-142.886	-125.896	76.4432	2 vs 3	1.79215	0.1807
cubcormodel	4	6	-140.894	-120.505	76.4468	3 vs 4	0.007207	0.9323
L_superiorfrontal_R_superiorfrontal
	Model	df	AIC	BIC	logLik	Test	L.Ratio	p-value
nullcormodel	1	3	-144.326	-134.131	75.1627
lincormodel	2	4	-145.168	-131.576	76.5841	1 vs 2	2.84265	0.0918
quadcormodel	3	5	-143.569	-126.579	76.7847	2 vs 3	0.401281	0.5264
cubcormodel	4	6	-142.229	-121.84	77.1143	3 vs 4	0.659278	0.4168
L_caudalmiddlefrontal_R_posteriorcingulate
	Model	df	AIC	BIC	logLik	Test	L.Ratio	p-value			Value	Std.Error	DF	t-value	p-value
nullcormodel	1	3	-33.1564	-22.9619	19.5782					(Intercept)	-0.0769165	0.014866	147	-5.17397	0
lincormodel	2	4	-37.3855	-23.7929	22.6928	1 vs 2	6.22914	0.0126		MRIagecent	-0.0220172	0.00879526	72	-2.50331	0.0146
quadcormodel	3	5	-36.7341	-19.7432	23.367	2 vs 3	1.34851	0.2455
cubcormodel	4	6	-34.7402	-14.3512	23.3701	3 vs 4	0.006124	0.9376
L_superiorfrontal_R_posteriorcingulate
	Model	df	AIC	BIC	logLik	Test	L.Ratio	p-value
nullcormodel	1	3	-44.6976	-34.5031	25.3488
lincormodel	2	4	-44.2447	-30.6521	26.1224	1 vs 2	1.54713	0.2136
quadcormodel	3	5	-42.3397	-25.3488	26.1698	2 vs 3	0.0949404	0.758
cubcormodel	4	6	-42.2729	-21.8839	27.1364	3 vs 4	1.93321	0.1644
